# Supplementary material for: Hyperbaric oxygen therapy in alleviating cerebral ischemia-reperfusion injury via the BMP6/Smad-hepcidin pathway
Source: PLoS One. 2026 Jan 12;21(1):e0339455. doi: 10.1371/journal.pone.0339455 (PMC12795386; doi:10.1371/journal.pone.0339455)
Supplement: S1 Data — (ZIP) [file pone.0339455.s004.zip]

Archive with 7 entries (7 files):
- HE.pdf
- Nissl.pdf
- R.R
- rawdata.xls
- TEM.pdf
- TUNEL.pdf
- WB.pdf
