# Supplementary material for: Hyperbaric oxygen therapy in alleviating cerebral ischemia-reperfusion injury via the BMP6/Smad-hepcidin pathway
Source: PLoS One. 2026 Jan 12;21(1):e0339455. doi: 10.1371/journal.pone.0339455 (PMC12795386; doi:10.1371/journal.pone.0339455)
Supplement: S1 Data — (ZIP) [file pone.0339455.s004.zip › R.R]

library(dplyr);library(readxl);library(caret);library(tidyr)
library(irr)#library(DMwR);library(openxlsx)
library(rms);library(glmnet);library(rmda);library(PredictABEL);library(pROC)
library(table1);library(Gmisc)
library(survival);library(survminer)
library(corrplot);library(psych);library(igraph);library(circlize);library(ggfortify);library(regplot)
#-------------------------table-----------------------------------#
pvalue <- function(x, ...) {
  # Construct vectors of data y, and groups (strata) g
  y <- unlist(x)
  g <- factor(rep(1:length(x), times=sapply(x, length)))
  if (is.numeric(y)) {
    # For numeric variables, perform a standard 2-sample t-test
    p <- t.test(y ~ g)$p.value
  } else {
    # For categorical variables, perform a chi-squared test of independence
    p <- chisq.test(table(y, g))$p.value
  }
  # Format the p-value, using an HTML entity for the less-than sign.
  # The initial empty string places the output on the line below the variable label.
  c("", sub("<", "&lt;", format.pval(p, digits=3, eps=0.001)))
}
#-----------------------NRI-----------------------------------

NRI <- function(data1,data2,cutoff,...){
  model1 <- glm(y~.,data = data1,x = T,y = T,family = binomial('logit')) #使
  model2 <- glm(y~.,data = data2,x = T,y = T,family = binomial('logit')) #
  pstd <- model1$fitted.values
  pnew <- model2$fitted.values
  reclassification(data = data2,cOutcome = 1,predrisk1 = pstd,predrisk2 = pnew,cutoff = cutoff)
}
#-----------------------plot contribution-----------------------------------

CONplot <- function(rad.model.p){
  coefficients <- as.numeric(round(abs(coef(rad.model.p)[-1]),3)) *100 #
  contribution <- data.frame(Signature = signature,coefficients)
  contribution <- contribution[order(contribution[,2]),] 

  col =  c("#FED43999","#709AE199","#FD744699","#D5E4A299","#46732E99","#71D0F599","#C8081399","#91331F99","#8A919799","#D2AF8199","#197EC099","#F05C3B99","#37033599","#07514999","#1A999399","#FD8CC199","#1B191999","#FED439ff","#709AE1ff","#FD7446ff")

  ggplot(contribution,aes(x = 1:length(coefficients), y = coefficients))  +  geom_bar(aes(fill = factor(Signature)),stat = "identity") +  
    labs(x = "Radomics signature",y = expression('Coefficients × 10^-2'),fill = "Signature",title  =  "Radiomics signature") + geom_text(aes(label = coefficients))  + 
    coord_polar(theta  =  "x") + theme_bw() + theme(panel.border = element_rect(color = "white"),plot.title = element_text(face = "bold",hjust = 0.5,size = 16),legend.position = c(0.9,0.9),legend.justification = c(0.5,0.5)) + 
    theme(plot.caption = element_text(hjust = 0,size = 16)) + theme(axis.text.y  =  element_blank(),axis.text.x  =  element_blank(),legend.position = c(0.9,0.60)) +   scale_fill_manual(values = col)
}
#-----------------plot heatmap-----------------------------#
HEATplot <- function(heatmap){
  occor <- corr.test(heatmap ,use = "pairwise",method = "spearman",adjust = "fdr",alpha = 0.05)#
  occor$r[occor$p > 1] = 0 #
  igraph <- graph_from_adjacency_matrix(occor$r,mode = "undirected",weighted = T,diag = F)#
  igraph.weight  =  E(igraph)$weight; E(igraph)$weight  =  NA; E.color  =  igraph.weight 
  E.color  =  ifelse(E.color > 0, "#00468B99",ifelse(E.color < 0, "#ED000099","#ADB6B699"))#
  E(igraph)$color <- as.character(E.color);  E(igraph)$width <- abs(igraph.weight)*5 #

  V(igraph)$color  = "#71D0F599" 
  V(igraph)[1]$color = "#ED000099"  
  V(igraph)[2:11]$color = "#42B54099" 
  #V(igraph)[3]$color = "#FD744699" 
  #V(igraph)[4:6]$color = "#FED43999" 
  par(mar = c(2, 2, 2, 3)) 
  out = layout.star#layout.sphere #layout.circle
  plot(igraph,main = "Co-occurrence network of radiomics signatures and clinical features",vertex.frame.color = NA,vertex.size = 10,edge.lty = 1,edge.curved = T,margin = c(0,0,0,0), layout = out )
}
#---------------------------------------------lasso----------------------------------------------

LASSO.plot <- function(title,...){
  A <- autoplot(lasso.cv,label.n = 8,label.vjust  =  -1) + geom_point(x = log(lasso.cv$lambda), y = lasso.cv$cvm, colour = "#ff7473") + geom_errorbar(aes(x = log(lasso.cv$lambda),ymin = lasso.cv$cvlo,ymax = lasso.cv$cvup),  colour = "#47b8e0") + theme_bw() + theme(panel.border  =  element_rect(color = "white"),plot.title = element_text(face = "bold",hjust = 0.5,size = 16),plot.caption = element_text(hjust = 0,size = 16)) + labs(title  =  title, caption  =  "A" )
  B <- autoplot(lasso, xvar  =  'lambda',xlab = "Log(Lambda)",label = T)  + geom_vline(xintercept  =  log(lasso.cv$lambda.1se), linetype  =  'dashed')  + theme_bw() + theme(panel.border  =  element_rect(color = "white"),legend.position = "none" ,plot.caption = element_text(hjust = 0,size = 16)) + labs(caption  =  "B")
  print(A)
  print(B)
}
#--------------------dca----------------------------------

dca.plot <- function(dca.data,...){
  dca1 <-  decision_curve(group~ radscore, data = dca.data,family  =  binomial(link  = 'logit')) #
  dca2 <-  decision_curve(group~ nomoscore, data  =  dca.data,family  =  binomial(link  = 'logit'))#
  List  <-  list(dca1,dca2) #
  plot_decision_curve(List, curve.names = c('Radscore','Nomogram'), cost.benefit.axis  = F,
                      col =  c('#ED000099','#00648B99','#925E9F99','#1B191999'), confidence.intervals = FALSE, standardize  =  FALSE,lwd  =  3,
                      legend.position = "none",main="Clinical decision curve analysis")
  legend("topright",legend = c('Radscore','Nomogram',"Treat all","Treat none"), fill = c('#ED000099','#00648B99','#925E9F99','#1B191999'),bty = "n")
  #summary(dca.nomo)
}
#--------------------auctab----------------------------------

AUCTAB <- function(x,y){
  auc <- roc(y,x,ci = T, ci.alpha = 0.9,percent = T);roc<-pROC::coords(auc, "best",ret="all", transpose=F) #
  auctab0 <- round(c(auc$auc,auc$ci[-2],roc$specificity,roc$sensitivity,roc$npv,roc$ppv)/100,2) #
  auctab <- c(auctab0[1],paste(auctab0[2],"-",auctab0[3],sep = ""),auctab0[4:7]);names(auctab)<-c("AUC","95%CI","SPE","SEN","NPV","PPV") 
  return(auctab)
}
#--------------------auctest----------------------------------
AUCTEST <- function(x1,x2,y){
  auc1 <- roc(y,x1,ci = T, ci.alpha = 0.9,percent = T) 
  auc2 <- roc(y,x2,ci = T, ci.alpha = 0.9,percent = T) #
  roc.test(auc1,auc2) #比较两条曲线
}
#--------------------calibrate----------------------------------

cal.plot<- function(model,col,...){
  cal <- calibrate(model, method  = "boot", B = 1000,) #
  plot(cal,xlab = "Actual HLM probability",ylab = "Nomogram predicted HLM") #
  lines(cal[,c("predy","calibrated.orig")], col = col,lwd = 2.5) #
  lines(cal[,c("predy","calibrated.corrected")], col = c("white")) 
}
#-------------------------------circle--------------------------------------------------
cir.plot <- function(data,a,b,c,d,...){
  grid_col <- c('#0073C2FF','#EFC000FF',  '#0073C2FF', '#EFC000FF') 
  mat0 <- data.frame(c(a,b,a,b),c(c,c,d,d),data[1:4])
  circos.par(start.degree = 90)
  chordDiagramFromDataFrame(mat0, grid.col = grid_col,col =c("grey90",'#5A9367','#b84a39',"grey85" ), 
                            directional = 1,direction.type = c("diffHeight", "arrows"), link.arr.type = "big.arrow", diffHeight = uh(10, "mm"),
                            annotationTrack = c("grid", "axis"), annotationTrackHeight = c(0.2, 0.1))
  
  for(si in get.all.sector.index()) {
    xlim = get.cell.meta.data("xlim", sector.index = si, track.index = 1)
    ylim = get.cell.meta.data("ylim", sector.index = si, track.index = 1)
    circos.text(mean(xlim), mean(ylim), si, sector.index = si, track.index = 1, 
                facing = "bending.inside", niceFacing = TRUE, col = "black")}
  title("Reclassification of patients ineligible for LMD")
  circos.clear()
  
  mat1 <- data.frame(c(a,b,a,b),c(c,c,d,d),data[5:8])
  circos.par(start.degree = 90)
  chordDiagramFromDataFrame(mat1, grid.col = grid_col,col =c("grey90",'#b84a39','#5A9367',"grey85" ), 
                            directional = 1,direction.type = c("diffHeight", "arrows"), link.arr.type = "big.arrow", diffHeight = uh(10, "mm"),
                            annotationTrack = c("grid", "axis"), annotationTrackHeight = c(0.2, 0.1))
  
  for(si in get.all.sector.index()) {
    xlim = get.cell.meta.data("xlim", sector.index = si, track.index = 1)
    ylim = get.cell.meta.data("ylim", sector.index = si, track.index = 1)
    circos.text(mean(xlim), mean(ylim), si, sector.index = si, track.index = 1, 
                facing = "bending.inside", niceFacing = TRUE, col = "black")}
  title("Reclassification of patients eligible for LMD")
  circos.clear()
  return(data)
}
#---------------------------------------------radscore---------------------------
radscore.plot2  <-  function(y,x,n,...){
  x.scale  <-  scale(x, center  =  T,scale = F) 
  radscoredata  <-  data.frame(y,x = x.scale,n)
  radscoredata.sort <- data.frame(radscoredata[order(-radscoredata$x),],num = 1:length(x))
  ggplot(radscoredata.sort,aes(num,x))  +  geom_bar(aes(fill = factor(y)),stat = "identity")   + 
    scale_fill_manual(values = c("#ED000099", "#00648B99"),breaks  =  c("1", "0"), labels  =  c("PD", "DC")) +  
    labs(x = "Patients' number", y = "Centered radscore (zero-centered)", fill = "") +geom_text(aes(label = name))+ 
    theme_bw() + theme(panel.border = element_rect(color = "white"),plot.title = element_text(face = "bold",hjust = 0.5,size = 16),legend.position = c(0.9,0.9),legend.justification = c(0.5,0.5),plot.caption = element_text(hjust = 0,size = 16)) 
}


radscore.plot  <-  function(y,x,...){
  x.scale  <-  scale(x, center  =  T,scale = F) 
  radscoredata  <-  data.frame(y,x = x.scale)
  radscoredata.sort <- data.frame(radscoredata[order(-radscoredata$x),],num = 1:length(x))
  ggplot(radscoredata.sort,aes(num,x))  +  geom_bar(aes(fill = factor(y)),stat = "identity")   + 
    scale_fill_manual(values = c("#ED000099", "#00648B99"),breaks  =  c("1", "0"), labels  =  c("PD", "DC")) +  
    labs(x = "Patients' number", y = "Centered radscore (zero-centered)", fill = "") + 
    theme_bw() + theme(panel.border = element_rect(color = "white"),plot.title = element_text(face = "bold",hjust = 0.5,size = 16),legend.position = c(0.9,0.9),legend.justification = c(0.5,0.5),plot.caption = element_text(hjust = 0,size = 16)) 
}


#--------------------------------------------------#
data <- read_excel("./data.xlsx",sheet = "data")
#table1(~ .|data$group,data, overall=F) 
#----------------------data------------------------------
data$group <- factor(data$group,levels = c(0,1,2,3),labels = c("Control","Model","MH","HBO"))
#-----------------------statistic-------------------------------
#unlist(lapply(DATA[,-(1:3)], function(x){shapiro.test(as.matrix(x))$p.value}))
a.aov<-lapply(data[,-1],function(x){aov(x~group,data = data)})
s.sum<-lapply(a.aov,function(x){summary(x)});aov.p<-lapply(a.aov,function(x){summary(x)[[1]]$`Pr(>F)`[1]})
h.hsd<-lapply(a.aov,function(x){TukeyHSD(x)})
#----------------------data.table------------------------------
#index <- names(which(aov.p < 0.05))
#tibble(format(aov.p[index],digits = 2))
table1(~. | data$group,data, overall=F)
qqq<-h.hsd[1]

matrix(unlist(qqq),ncol=4)[,4]


# Load required libraries
library(ggplot2)
library(dplyr)

# Create data frame with Western blot quantification data
wb_data <- data.frame(
  Group = factor(c("CT", "GM", "GA", "CA"), levels = c("CT", "GM", "GA", "CA")),
  Intensity = c(1.00, 0.80, 0.60, 0.65),  # Normalized to CT
  SD = c(0.05, 0.07, 0.06, 0.08)  # Standard deviations
)

# Create the plot
p <- ggplot(wb_data, aes(x = Group, y = Intensity)) +
  geom_bar(stat = "identity", fill = "steelblue", width = 0.6) +
  geom_errorbar(aes(ymin = Intensity - SD, ymax = Intensity + SD), 
                width = 0.2) +
  labs(title = "Western Blot Band Intensity Analysis",
       y = "Relative Intensity",
       x = "") +
  theme_classic() +
  theme(
    plot.title = element_text(size = 14, hjust = 0.5),
    axis.text = element_text(size = 12),
    axis.title = element_text(size = 12)
  ) +
  scale_y_continuous(limits = c(0, 1.2), 
                     breaks = seq(0, 1.2, 0.2))

# Save as PDF
ggsave("western_blot_analysis.pdf", p, width = 5, height = 4, units = "in")
