# Supplementary material for: Hyperbaric oxygen therapy in alleviating cerebral ischemia-reperfusion injury via the BMP6/Smad-hepcidin pathway
Source: PLoS One. 2026 Jan 12;21(1):e0339455. doi: 10.1371/journal.pone.0339455 (PMC12795386; doi:10.1371/journal.pone.0339455)
Supplement: S1 Data — (ZIP) [file pone.0339455.s004.zip › rawdata.xls]

## Sheet: mNSS&LDB&WMW
mNSS	CT (n = 9)	GM (n = 9)	CA (n = 9)	GA (n = 9)		mNSS	CT (n = 9)	GM (n = 9)	CA (n = 9)	GA (n = 9)		LDB number of times	CT (n = 9)	GM (n = 9)	CA (n = 9)	GA (n = 9)		LDB latency (s)	CT (n = 9)	GM (n = 9)	CA (n = 9)	GA (n = 9)		MWM percentage of time spent (%)	CT (n = 9)	GM (n = 9)	CA (n = 9)	GA (n = 9)		MWM latency (s)	CT (n = 9)	GM (n = 9)	CA (n = 9)	GA (n = 9)
R1	2	15	6	4		R1	2	15	6	4		R1	0.932193	6.26934	4.81013	3.37854		R1	119.702	37.0384	49.3887	67.2661		R1	59.313	28.1072	40.7826	41.6551		R1	7.85949	40.0971	27.5089	21.3494
R2	2	14	6	4		R2	2	14	6	4		R2	1.25024	6.97714	3.05535	2.70348		R2	128.029	33.4343	45.7427	76.9965		R2	57.1978	24.5657	35.212	44.5926		R2	5.28562	45.7531	34.5939	11.3482
R3	1	14	6	4		R3	1	14	6	4		R3	1.16846	5.97962	4.93475	3.07322		R3	150.734	37.6146	48.9852	64.9646		R3	60.9225	29.754	36.4069	48.4801		R3	8.17648	36.1026	35.491	20.1718
R4	2	11	4	3		R4	2	11	4	3		R4	1.4043	5.46333	4.31715	2.89728		R4	143.109	36.1922	43.3213	62.8296		R4	57.9864	36.4578	34.0462	50.2881		R4	5.36023	38.4873	34.8921	19.0736
R5	1	15	6	3		R5	1	15	6	3		R5	1.22566	6.96238	3.24958	2.38224		R5	159.863	39.0879	48.0532	77.8439		R5	57.3406	33.9144	39.4545	45.4607		R5	6.51105	42.682	30.4289	16.5141
R6	2	15	4	3		R6	2	15	4	3		R6	1.11057	6.61543	4.05287	2.75945		R6	158.054	36.2074	47.2654	69.102		R6	59.963	32.9634	36.4969	51.8388		R6	6.89591	43.0755	30.4618	19.1118
R7	2	13	5	5		R7	2	13	5	5		R7	1.20927	6.4424	4.07707	3.04493		R7	158.552	37.429	45.8718	74.5956		R7	61.6023	28.3143	34.4198	44.7012		R7	6.95513	41.3958	30.0074	18.2987
R8	2	14	6	4		R8	2	14	6	4		R8	1.09846	6.07928	3.91887	2.88747		R8	147.336	33.8151	49.1943	69.3994		R8	61.656	29.6335	33.9787	45.9024		R8	7.02401	41.356	31.3067	17.6628
R9	2	13	5	4		R9	2	13	5	4		R9	1.16233	6.39346	3.77783	2.97442		R9	142.291	37.6535	44.7314	68.6382		R9	61.7898	31.856	39.2967	50.0296		R9	6.6129	39.8909	31.2238	17.958

## Sheet: ElLSA
Hepcidin (ng/mL)	CT (n = 9)	GM (n = 9)	CA (n = 9)	GA (n = 9)		GSH-Px (ng/mL)	CT (n = 9)	GM (n = 9)	CA (n = 9)	GA (n = 9)		MDA (ng/mL)	CT (n = 9)	GM (n = 9)	CA (n = 9)	GA (n = 9)		SOD (ng/mL)	CT (n = 9)	GM (n = 9)	CA (n = 9)	GA (n = 9)
R1	75.9097	113.569	104.207	101.265		R1	16.457	12.0336	15.0534	15.3782		R1	1.5458	3.13665	3.13268	3.14857		R1	5.14963	1.60659	2.90817	2.89721
R2	97.7983	117.818	104.071	96.6087		R2	19.6203	12.3579	16.2791	16.3666		R2	1.81469	3.5645	2.78431	1.97364		R2	6.6622	2.11078	3.49183	4.42074
R3	82.2995	107.145	104.528	85.6984		R3	18.5304	13.8891	16.5343	16.6643		R3	1.23186	2.53925	3.10486	2.60946		R3	4.87013	2.61497	2.3711	4.82903
R4	67.2766	106.126	116.594	104.358		R4	16.0423	10.2018	16.0341	18.0573		R4	2.40282	3.31812	3.10619	2.49289		R4	6.51423	3.06168	4.07	3.87819
R5	78.8667	107.825	119.177	92.802		R5	15.8137	13.4212	13.0012	14.7504		R5	1.84251	3.91014	3.68504	2.23857		R5	6.85949	3.04798	4.3495	4.63174
R6	63.232	121.658	109.068	86.7181		R6	20.9761	14.4314	13.1607	16.2337		R6	1.27425	3.67304	2.48229	3.17904		R6	6.0073	3.03702	2.32725	3.42058
R7	84.7127	119.551	103.248	113.535		R7	18.6208	14.0592	13.182	14.5377		R7	1.04377	3.77371	3.60026	1.89549		R7	5.80179	3.17123	2.77664	4.09466
R8	82.3335	111.122	103.248	94.1276		R8	21.2632	13.6977	14.3995	15.9466		R8	1.30737	3.65317	3.03201	2.49554		R8	5.13593	3.17671	4.94686	3.31097
R9	62.2803	124.479	102.773	112.311		R9	17.4405	10.1757	13.0863	15.0747		R9	1.75508	3.14063	3.06512	2.72205		R9	5.3935	2.39302	3.70282	3.86723

## Sheet: mRNA
Well	Well Position	Omit	Sample Name	Target Name	Task	Reporter	Quencher	CT	dCt	mean dCt	ddCt	2-ddCt	mean 2-ddCt	Nomarlize to1	mean	sem	Ttest	CT	GM	CA	GA
3	A3	FALSE	1-CT1	Hedicin-P2	UNKNOWN	SYBR	None	30.0169	14.8773	15.072	-0.19468	1.14447	1.13314	1.01	1	0.0619663		1.00469	1.85331	1.74482	3.42267
4	A4	FALSE	1-CT1	Hedicin-P2	UNKNOWN	SYBR	None	30.3231	15.1835		0.11153	0.925606		0.816851				0.96608	2.11416	1.26789	2.48495
5	A5	FALSE	1-CT1	Hedicin-P2	UNKNOWN	SYBR	None	30.2947	15.1551		0.0831502	0.943994		0.833078				1.0457	1.3508	1.98283	2.2013
15	B3	FALSE	2-CT2	Hedicin-P2	UNKNOWN	SYBR	None	29.7621	15.4275		0.355531	0.781582		0.689749				1.01609	1.82941	1.65308	4.78501
16	B4	FALSE	2-CT2	Hedicin-P2	UNKNOWN	SYBR	None	29.2143	14.8797		-0.192265	1.14256		1.00831
17	B5	FALSE	2-CT2	Hedicin-P2	UNKNOWN	SYBR	None	29.4444	15.1098		0.0378545	0.974102		0.859649
27	C3	FALSE	3-CT3	Hedicin-P2	UNKNOWN	SYBR	None	30.6215	15.254		0.182011	0.881473		0.777903
28	C4	FALSE	3-CT3	Hedicin-P2	UNKNOWN	SYBR	None	30.0317	14.6642		-0.407753	1.32662		1.17074
29	C5	FALSE	3-CT3	Hedicin-P2	UNKNOWN	SYBR	None	30.5457	15.1782		0.106226	0.929015		0.819859				Normalize to 1		1.00589
39	D3	FALSE	4-CT4	Hedicin-P2	UNKNOWN	SYBR	None	29.3583	14.4328		-0.639126	1.55739		1.3744				CT	GM	CA	GA
40	D4	FALSE	4-CT4	Hedicin-P2	UNKNOWN	SYBR	None	29.4	14.4746		-0.597416	1.513		1.33523				0.998806	1.84245	1.7346	3.40262
41	D5	FALSE	4-CT4	Hedicin-P2	UNKNOWN	SYBR	None	29.4339	14.5084		-0.563523	1.47787		1.30423				0.960422	2.10178	1.26047	2.4704
63	F3	FALSE	6-GM3	Hedicin-P2	UNKNOWN	SYBR	None	29.3281	14.0179		-1.05405	2.07635		1.83239				1.03958	1.34289	1.97122	2.18841
64	F4	FALSE	6-GM3	Hedicin-P2	UNKNOWN	SYBR	None	29.5343	14.2241		-0.847895	1.79987		1.58839				1.01014	1.8187	1.6434	4.75698
65	F5	FALSE	6-GM3	Hedicin-P2	UNKNOWN	SYBR	None	29.6306	14.3203		-0.751631	1.6837		1.48587
75	G3	FALSE	7-GM4	Hedicin-P2	UNKNOWN	SYBR	None	29.5616	13.8026		-1.26937	2.41057		2.12734	1.60263	0.0719788
76	G4	FALSE	7-GM4	Hedicin-P2	UNKNOWN	SYBR	None	29.8802	14.1212		-0.950778	1.93291		1.7058
77	G5	FALSE	7-GM4	Hedicin-P2	UNKNOWN	SYBR	None	29.8317	14.0727		-0.999282	1.999		1.76413
87	H3	FALSE	8-GM5	Hedicin-P2	UNKNOWN	SYBR	None	29.4966	14.7836		-0.288392	1.22128		1.07778
88	H4	FALSE	8-GM5	Hedicin-P2	UNKNOWN	SYBR	None	29.2876	14.5746		-0.497372	1.41164		1.24578
89	H5	FALSE	8-GM5	Hedicin-P2	UNKNOWN	SYBR	None	29.2796	14.5666		-0.505372	1.41949		1.2527
6	A6	FALSE	9-GM6	Hedicin-P2	UNKNOWN	SYBR	None	29.5873	14.4028		-0.669168	1.59016		1.40332
7	A7	FALSE	9-GM6	Hedicin-P2	UNKNOWN	SYBR	None	29.4502	14.2657		-0.806279	1.7487		1.54323
8	A8	FALSE	9-GM6	Hedicin-P2	UNKNOWN	SYBR	None	29.1525	13.9681		-1.10392	2.14938		1.89683
30	C6	FALSE	11-GM19	Hedicin-P2	UNKNOWN	SYBR	None	29.5159	14.1084		-0.963528	1.95007		1.72095
31	C7	FALSE	11-GM19	Hedicin-P2	UNKNOWN	SYBR	None	29.479	14.0716		-1.00042	2.00058		1.76552
32	C8	FALSE	11-GM19	Hedicin-P2	UNKNOWN	SYBR	None	29.5947	14.1873		-0.884718	1.8464		1.62946
42	D6	FALSE	12-CA5	Hedicin-P2	UNKNOWN	SYBR	None	28.6798	12.9689		-2.10311	4.29635		3.79154
43	D7	FALSE	12-CA5	Hedicin-P2	UNKNOWN	SYBR	None	28.6205	12.9096		-2.16236	4.47647		3.9505
44	D8	FALSE	12-CA5	Hedicin-P2	UNKNOWN	SYBR	None	28.8451	13.1342		-1.93776	3.8311		3.38096
54	E6	FALSE	13-CA12	Hedicin-P2	UNKNOWN	SYBR	None	29.1927	14.2301		-0.841889	1.7924		1.58179
55	E7	FALSE	13-CA12	Hedicin-P2	UNKNOWN	SYBR	None	29.3912	14.4286		-0.643338	1.56194		1.37842
56	E8	FALSE	13-CA12	Hedicin-P2	UNKNOWN	SYBR	None	29.1237	14.1611		-0.910822	1.88012		1.65921
66	F6	FALSE	14-CA14	Hedicin-P2	UNKNOWN	SYBR	None	29.9879	14.6891		-0.382824	1.30389		1.15069	2.02906	0.271609
67	F7	FALSE	14-CA14	Hedicin-P2	UNKNOWN	SYBR	None	29.8377	14.5389		-0.533064	1.447		1.27698
68	F8	FALSE	14-CA14	Hedicin-P2	UNKNOWN	SYBR	None	30.2965	14.9978		-0.074207	1.05278		0.929084
78	G6	FALSE	15-CA15	Hedicin-P2	UNKNOWN	SYBR	None	28.4439	14.0373		-1.03465	2.04862		1.80792
79	G7	FALSE	15-CA15	Hedicin-P2	UNKNOWN	SYBR	None	28.5233	14.1167		-0.955289	1.93897		1.71115
80	G8	FALSE	15-CA15	Hedicin-P2	UNKNOWN	SYBR	None	28.5071	14.1005		-0.971516	1.9609		1.7305
9	A9	FALSE	17-GA1	Hedicin-P2	UNKNOWN	SYBR	None	25.2579	9.97659		-5.09538	34.1871		30.1702
10	A10	FALSE	17-GA1	Hedicin-P2	UNKNOWN	SYBR	None	25.2598	9.97843		-5.09354	34.1434		30.1317
21	B9	FALSE	17-GA1	Hedicin-P2	UNKNOWN	SYBR	None	25.2263	9.945		-5.12697	34.9438		30.8381
22	B10	FALSE	18-GA3	Hedicin-P2	UNKNOWN	SYBR	None	28.9234	13.2494		-1.82254	3.53703		3.12144
33	C9	FALSE	18-GA3	Hedicin-P2	UNKNOWN	SYBR	None	28.9464	13.2723		-1.79962	3.48129		3.07225
34	C10	FALSE	18-GA3	Hedicin-P2	UNKNOWN	SYBR	None	29.0457	13.3717		-1.7003	3.24968		2.86786
45	D9	FALSE	19-GA4	Hedicin-P2	UNKNOWN	SYBR	None	28.7347	13.1457		-1.92631	3.80082		3.35424
46	D10	FALSE	19-GA4	Hedicin-P2	UNKNOWN	SYBR	None	29.6928	14.1037		-0.968226	1.95643		1.72656
57	E9	FALSE	19-GA4	Hedicin-P2	UNKNOWN	SYBR	None	29.8975	14.3085		-0.763505	1.69761		1.49815
58	E10	FALSE	20-GA7	Hedicin-P2	UNKNOWN	SYBR	None	29.87	14.0449		-1.0271	2.03793		1.79848	9.38404	3.27313
69	F9	FALSE	20-GA7	Hedicin-P2	UNKNOWN	SYBR	None	29.6028	13.7777		-1.29424	2.45247		2.16432
70	F10	FALSE	20-GA7	Hedicin-P2	UNKNOWN	SYBR	None	29.8174	13.9923		-1.07964	2.11351		1.86518
3	A3	FALSE	1-CT1	Actin	UNKNOWN	SYBR	None	15.2076
4	A4	FALSE	1-CT1	Actin	UNKNOWN	SYBR	None	15.1637
5	A5	FALSE	1-CT1	Actin	UNKNOWN	SYBR	None	15.0475
15	B3	FALSE	2-CT2	Actin	UNKNOWN	SYBR	None	14.3144
16	B4	FALSE	2-CT2	Actin	UNKNOWN	SYBR	None	14.3587
17	B5	FALSE	2-CT2	Actin	UNKNOWN	SYBR	None	14.3306
27	C3	FALSE	3-CT3	Actin	UNKNOWN	SYBR	None	15.33
28	C4	FALSE	3-CT3	Actin	UNKNOWN	SYBR	None	15.3601
29	C5	FALSE	3-CT3	Actin	UNKNOWN	SYBR	None	15.4125
39	D3	FALSE	4-CT4	Actin	UNKNOWN	SYBR	None	15.1253
40	D4	FALSE	4-CT4	Actin	UNKNOWN	SYBR	None	14.7413
41	D5	FALSE	4-CT4	Actin	UNKNOWN	SYBR	None	14.9097
63	F3	FALSE	6-GM3	Actin	UNKNOWN	SYBR	None	15.3123
64	F4	FALSE	6-GM3	Actin	UNKNOWN	SYBR	None	15.3332
65	F5	FALSE	6-GM3	Actin	UNKNOWN	SYBR	None	15.2852
75	G3	FALSE	7-GM4	Actin	UNKNOWN	SYBR	None	15.7385
76	G4	FALSE	7-GM4	Actin	UNKNOWN	SYBR	None	15.7732
77	G5	FALSE	7-GM4	Actin	UNKNOWN	SYBR	None	15.7654
87	H3	FALSE	8-GM5	Actin	UNKNOWN	SYBR	None	14.7216
88	H4	FALSE	8-GM5	Actin	UNKNOWN	SYBR	None	14.7714
89	H5	FALSE	8-GM5	Actin	UNKNOWN	SYBR	None	14.6461
6	A6	FALSE	9-GM6	Actin	UNKNOWN	SYBR	None	15.1913
7	A7	FALSE	9-GM6	Actin	UNKNOWN	SYBR	None	15.2091
8	A8	FALSE	9-GM6	Actin	UNKNOWN	SYBR	None	15.153
30	C6	FALSE	11-GM19	Actin	UNKNOWN	SYBR	None	15.3806
31	C7	FALSE	11-GM19	Actin	UNKNOWN	SYBR	None	15.4198
32	C8	FALSE	11-GM19	Actin	UNKNOWN	SYBR	None	15.4218
42	D6	FALSE	12-CA5	Actin	UNKNOWN	SYBR	None	15.6832
43	D7	FALSE	12-CA5	Actin	UNKNOWN	SYBR	None	15.6798
44	D8	FALSE	12-CA5	Actin	UNKNOWN	SYBR	None	15.7698
54	E6	FALSE	13-CA12	Actin	UNKNOWN	SYBR	None	14.979
55	E7	FALSE	13-CA12	Actin	UNKNOWN	SYBR	None	14.998
56	E8	FALSE	13-CA12	Actin	UNKNOWN	SYBR	None	14.9108
66	F6	FALSE	14-CA14	Actin	UNKNOWN	SYBR	None	15.2866
67	F7	FALSE	14-CA14	Actin	UNKNOWN	SYBR	None	15.2526
68	F8	FALSE	14-CA14	Actin	UNKNOWN	SYBR	None	15.3572
78	G6	FALSE	15-CA15	Actin	UNKNOWN	SYBR	None	14.4507
79	G7	FALSE	15-CA15	Actin	UNKNOWN	SYBR	None	14.4451
80	G8	FALSE	15-CA15	Actin	UNKNOWN	SYBR	None	14.324
9	A9	FALSE	17-GA1	Actin	UNKNOWN	SYBR	None	15.2394
10	A10	FALSE	17-GA1	Actin	UNKNOWN	SYBR	None	15.2796
21	B9	FALSE	17-GA1	Actin	UNKNOWN	SYBR	None	15.325
22	B10	FALSE	18-GA3	Actin	UNKNOWN	SYBR	None	15.7858
33	C9	FALSE	18-GA3	Actin	UNKNOWN	SYBR	None	15.6436
34	C10	FALSE	18-GA3	Actin	UNKNOWN	SYBR	None	15.5926
45	D9	FALSE	19-GA4	Actin	UNKNOWN	SYBR	None	15.522
46	D10	FALSE	19-GA4	Actin	UNKNOWN	SYBR	None	15.6001
57	E9	FALSE	19-GA4	Actin	UNKNOWN	SYBR	None	15.6452
58	E10	FALSE	20-GA7	Actin	UNKNOWN	SYBR	None	15.8123
69	F9	FALSE	20-GA7	Actin	UNKNOWN	SYBR	None	15.7815
70	F10	FALSE	20-GA7	Actin	UNKNOWN	SYBR	None	15.8815
